# Supplementary material for: Integrated Metabolomic and Microbiome Profiling Reveals Divergent Effects of No- and High-Fat Coffee in Mice
Source: Nutrients. 2026 Jun 16;18(12):1939. doi: 10.3390/nu18121939 (PMC13305275; doi:10.3390/nu18121939)
Supplement: Supplementary file 1 [file nutrients-18-01939-s001.zip › Supplementary material.xlsx]

## Sheet: Table S4
Table S4. Correlation matrix of hub metabolites and gut microbial genera
	[Eubacterium]_xylanophilum_group	norank_o__Clostridia_UCG-014	Prevotellaceae_NK3B31_group	Bifidobacterium	Akkermansia	Prevotellaceae_UCG-001	Parabacteroides	Odoribacter	Faecalibaculum	Muribaculum	norank_f__Lachnospiraceae	norank_f__Muribaculaceae	norank_o__Clostridia_vadinBB60_group	Ligilactobacillus
20-Carboxy-Leukotriene B4	NA	0.793913	0.77427	0.7419	0.693913	0.616522	0.662609	-0.72087	0.693043	-0.686385	-0.626087	-0.651304	-0.617225	-0.697391
3-Hydroxypyridine Sulfate	NA	0.777391	0.775156	0.700587	0.705217	0.636522	0.676522	-0.650435	0.661739	-0.69204	-0.623478	NA	-0.604611	-0.785217
Ferulic Acid	-0.604874	0.763478	0.739721	0.707545	0.726957	NA	0.7	-0.70087	0.671304	-0.660287	-0.653913	-0.626087	NA	-0.767826
3-(1-Hydroxyethyl)-2,3,6,7,8,8A-Hexahydropyrrolo[1,2-A]Pyrazine-1,4-Dione	-0.738904	0.663478	0.648474	0.682757	0.684348	0.68087	0.614783	-0.791304	0.60087	-0.669857	-0.671304	NA	NA	-0.611304
3-Hydroxybenzoic Acid	NA	0.815652	0.719788	0.734073	0.69913	NA	0.654783	-0.723478	0.691304	-0.633754	-0.647826	-0.637391	NA	-0.692174
3-Methoxyphenol Sulfate	NA	0.726957	0.770284	0.735812	0.688696	0.633913	0.709565	-0.69913	0.68087	-0.68769	-0.651304	NA	NA	-0.763478
1-(3,4-Dimethoxyphenyl)Ethan-1-One Oxime	-0.719757	0.74087	0.67505	0.708415	0.697391	NA	0.607826	-0.692174	0.691304	-0.750761	NA	NA	-0.603741	-0.626957
Isocaffeine	-0.727589	0.714783	0.672836	0.677539	0.672174	NA	0.668696	-0.755652	0.602609	-0.704654	NA	-0.64	NA	-0.70087
Leu-Val	-0.694517	0.713913	0.626769	0.670581	0.623478	0.686957	0.650435	-0.753043	NA	-0.716399	-0.623478	NA	NA	-0.604348
Pro-Phe	NA	0.673043	0.684352	0.649706	0.635652	0.671304	0.635652	-0.664348	NA	-0.789474	-0.602609	-0.633913	NA	-0.656522
Tyrosol Glucuronide	-0.637946	0.797391	0.725989	0.716678	0.611304	NA	0.608696	-0.717391	0.70087	-0.692475	NA	NA	NA	-0.75913
Caffeine	-0.7302	0.726957	0.679923	0.665797	0.693043	NA	0.67913	-0.761739	NA	-0.699	NA	-0.643478	NA	-0.69913
4-Amino-D, L-Benzylsuccinic Acid	NA	0.685217	0.686567	0.616221	0.601739	0.713043	0.625217	-0.687826	NA	-0.740322	NA	NA	-0.602871	-0.77913
Cyclo-Ile-Pro-Diketopiperazine	NA	0.704348	0.705614	0.614481	0.64087	0.649565	0.693043	-0.650435	NA	-0.795128	NA	-0.70087	NA	-0.73913
3-Hydroxypyridine-2-Methanol	-0.778939	0.652174	0.681252	0.661448	0.627826	0.607826	0.658261	-0.762609	NA	-0.714659	NA	NA	NA	-0.704348
Betalamic Acid	NA	0.733913	0.655118	0.674929	NA	NA	NA	-0.646957	0.62	-0.69552	-0.62	-0.628696	NA	-0.648696
7-Hydroxy-2-Methyl-4-Oxo-4H-1-Benzopyran-5-Carboxylic Acid 7-Glucoside	-0.673629	0.733043	0.636514	0.72407	0.65913	NA	0.649565	-0.82	0.670435	NA	-0.697391	NA	NA	NA
Cyclo(Phenylalanyl-Prolyl)	NA	0.650435	0.671507	0.645358	NA	0.726957	NA	-0.647826	NA	-0.819487	NA	-0.602609	NA	-0.712174
Daidzein 4'-O-Glucuronide	NA	0.696522	0.640943	NA	0.615652	NA	0.642609	-0.631304	NA	NA	NA	-0.667826	NA	-0.702609
Valylhydroxyproline	-0.660575	0.682609	0.661319	0.675364	NA	NA	NA	-0.686957	NA	-0.782514	NA	NA	NA	-0.650435

## Sheet: Table S5
Table S5. Summary of top 20 key metabolites
Metabolite	Regulation_Coffee_vs_Water	p_adj_Coffee_vs_Water	VIP_Coffee_vs_Water	Regulation_Fat_vs_Coffee	p_adj_Fat_vs_Coffee	VIP_Fat_vs_Coffee	Proposed origin
20-Carboxy-Leukotriene B4	up	5.70722e-08	1.71985	down	0.0251239	1.74776	Host Cells
3-Hydroxypyridine Sulfate	up	0.0127202	1.72037	down	0.000959701	1.77963	Coffee (precursor)
Ferulic Acid	up	2.26187e-05	1.66013	down	0.0388523	1.42272	Coffee (precursor)
3-(1-Hydroxyethyl)-2,3,6,7,8,8A-Hexahydropyrrolo[1,2-A]Pyrazine-1,4-Dione	up	0.0127202	1.6607	down	0.000917652	1.80662
3-Hydroxybenzoic Acid	up	1.54469e-06	1.69198	down	0.00901634	1.61742	Coffee (precursor)
3-Methoxyphenol Sulfate	up	8.28822e-05	1.63642	down	0.0267575	1.59058
1-(3,4-Dimethoxyphenyl)Ethan-1-One Oxime	up	1.6673e-06	1.69439	down	0.000959701	1.77863
Isocaffeine	up	2.12435e-12	1.73416	down	0.0018167	1.73769
Leu-Val	up	2.32335e-08	1.72195	down	0.00169539	1.74428
Pro-Phe	up	8.90567e-08	1.71417	down	0.00447502	1.67818
Tyrosol Glucuronide	up	6.20262e-09	1.72627	down	0.00447502	1.68924	Exogenous food
Caffeine	up	5.15272e-13	1.73421	down	0.00158784	1.7548	Coffee
4-Amino-D, L-Benzylsuccinic Acid	up	0.0127202	1.68562	down	0.0373921	1.61464
Cyclo-Ile-Pro-Diketopiperazine	up	5.14745e-07	1.70894	down	0.00246053	1.7199	Coffee
3-Hydroxypyridine-2-Methanol	up	2.27029e-07	1.70861	down	0.00447502	1.66915
Betalamic Acid	up	1.02151e-08	1.7286	down	0.00621585	1.71624	Exogenous food
7-Hydroxy-2-Methyl-4-Oxo-4H-1-Benzopyran-5-Carboxylic Acid 7-Glucoside	up	0.00141876	1.55519	down	0.00447502	1.71307	Exogenous food
Cyclo(Phenylalanyl-Prolyl)	up	1.25663e-06	1.70233	down	0.000959701	1.78877	Coffee
Daidzein 4'-O-Glucuronide	up	0.0127202	1.58023	down	0.00459071	1.67929	Coffee
Valylhydroxyproline	up	1.1439e-05	1.72298	down	0.0055794	1.657	Exogenous food
